# Supplementary material for: Association of Inflammatory and Oxidative Status Markers with Metabolic Syndrome and Its Components in 40-to-45-Year-Old Females: A Cross-Sectional Study
Source: Antioxidants (Basel). 2023 Jun 5;12(6):1221. doi: 10.3390/antiox12061221 (PMC10295263; doi:10.3390/antiox12061221)
Supplement: Supplementary file 1 [file antioxidants-12-01221-s001.zip]

Archive with 1 entries (1 files):
- antioxidants-2398408-supplementary.pdf
